# Supplementary material for: Synthesis of New Derivatives of Berberine Canagliflozin and Study of Their Antibacterial Activity and Mechanism
Source: Molecules. 2024 Jan 4;29(1):273. doi: 10.3390/molecules29010273 (PMC10780567; doi:10.3390/molecules29010273)
Supplement: Supplementary file 1 [file molecules-29-00273-s001.zip]

Archive with 1 entries (1 files):
- molecules-2766484-supplementary.pdf
